# Supplementary material for: UHPLC-HRMS-Based Untargeted Lipidomics Reveal Mechanism of Antifungal Activity of Carvacrol against Aspergillus flavus
Source: Foods. 2021 Dec 30;11(1):93. doi: 10.3390/foods11010093 (PMC8750229; doi:10.3390/foods11010093)
Supplement: Supplementary file 1 [file foods-11-00093-s001.zip]

Archive with 1 entries (1 files):
- foods-1501179-supplementary.pdf
